# Supplementary material for: Providing Diabetes Education through Phone Calls Assisted in the Better Control of Hyperglycemia and Improved the Knowledge of Patients on Diabetes Management
Source: Healthcare (Basel). 2023 Feb 10;11(4):528. doi: 10.3390/healthcare11040528 (PMC9957542; doi:10.3390/healthcare11040528)
Supplement: Supplementary file 1 [file healthcare-11-00528-s001.zip]

Archive with 17 entries (17 files):
- Supplemental Figure 1a.pdf
- Supplemental Figure 1b.pdf
- Supplemental Information 1-IEC certiifcate.pdf
- Supplemental information 10 - Knowledge score cards.pdf
- Supplemental information 2.1- Informed consent-English.pdf
- Supplemental information 2.2-Informed Consent Kannada.pdf
- Supplemental information 3-Demographic information and baseline data.pdf
- Supplemental information 4 - Schematic diagram of the stdy.pdf
- Supplemental information 5.1-Orientation material-Kannada.pdf
- Supplemental information 5.2- Orientation material-English.pdf
- Supplemental information 6.1- Calling Script Kannada.pdf
- Supplemental information 6.2- Calling Script English.pdf
- Supplemental information 7 - Weeekly phonecall log sheet.pdf
- Supplemental information 8 - Data sheet for capturing diabetes management practices.pdf
- Supplemental information 9 - Knowledge Assessment Questions.pdf
- Supporting Excel Sheet #1.xlsx
- Supporting Excel Sheet #2.xlsx
