# Supplementary material for: Providing Diabetes Education through Phone Calls Assisted in the Better Control of Hyperglycemia and Improved the Knowledge of Patients on Diabetes Management
Source: Healthcare (Basel). 2023 Feb 10;11(4):528. doi: 10.3390/healthcare11040528 (PMC9957542; doi:10.3390/healthcare11040528)
Supplement: Supplementary file 1 [file healthcare-11-00528-s001.zip › Supporting Excel Sheet #1.xlsx]

## Sheet: Gender
	Test	Chi-square
	Chi-square, df	3.982, 1
	z	1.995
	P value	0.046
	P value summary	*
	P value and statistical significance
	Test	Fisher's exact test
	P value	0.053
	P value summary	ns
	One- or two-sided	Two-sided
	Statistically significant (P < 0.05)?	No
	Effect size	Value	95% CI
	Odds ratio	0.6154	0.3798 to 0.9860
	Reciprocal of odds ratio	1.625	1.014 to 2.633

## Sheet: Age means
	Test	Chi-square
	Chi-square, df	0.004780, 1
	z	0.06914
	P value	0.9449
	P value summary	ns
	One- or two-sided	Two-sided
	Test	Fisher's exact test
	P value	>0.9999
	P value summary	ns
	One- or two-sided	Two-sided
	Statistically significant (P < 0.05)?	No
	Effect size	Value	95% CI
	Odds ratio	0.9815	0.5877 to 1.638
	Reciprocal of odds ratio	1.019	0.6104 to 1.702

## Sheet: Age ranges -M&F
	Males
	P value and statistical significance
	Test	Chi-square test for trend
	Chi-square, df	0.7639, 1
	P value	0.3821
	P value summary	ns
	One- or two-sided	NA
	Statistically significant (P < 0.05)?	No
	Data analyzed
	Number of rows	7
	Number of columns	2
	Females
	Test	Chi-square test for trend
	Chi-square, df	0.7639, 1
	P value	0.3821
	P value summary	ns
	One- or two-sided	NA
	Statistically significant (P < 0.05)?	No
	Data analyzed
	Number of rows	7
	Number of columns	2

## Sheet: Profession
	Table Analyzed	Profession -Table-1
	P value and statistical significance
	Test	Chi-square test for trend
	Chi-square, df	0.8845, 1
	P value	0.347
	P value summary	ns
	One- or two-sided	NA
	Statistically significant (P < 0.05)?	No
	Data analyzed
	Number of rows	7
	Number of columns	2

## Sheet: co-morbid conditions
	Table Analyzed	co-morbid conditions -Table-1
	P value and statistical significance
	Test	Chi-square test for trend
	Chi-square, df	0.2104, 1
	P value	0.6464
	P value summary	ns
	One- or two-sided	NA
	Statistically significant (P < 0.05)?	No
	Data analyzed
	Number of rows	6
	Number of columns	2
