# Supplementary material for: Providing Diabetes Education through Phone Calls Assisted in the Better Control of Hyperglycemia and Improved the Knowledge of Patients on Diabetes Management
Source: Healthcare (Basel). 2023 Feb 10;11(4):528. doi: 10.3390/healthcare11040528 (PMC9957542; doi:10.3390/healthcare11040528)
Supplement: Supplementary file 1 [file healthcare-11-00528-s001.zip › Supporting Excel Sheet #2.xlsx]

## Sheet: Frequency of doctor visit
	Table Analyzed	Frequency of doctor visit -Table-2
	P value and statistical significance
	Test	Chi-square test for trend
	Chi-square, df	14.54, 1
	P value	0.0001
	P value summary	***
	One- or two-sided	NA
	Statistically significant (P < 0.05)?	Yes
	Data analyzed
	Number of rows	4
	Number of columns	2

## Sheet: Frequency of blood investigatio
	Table Analyzed	Frequency of blood investigation-Table-2
	P value and statistical significance
	Test	Chi-square test for trend
	Chi-square, df	22.14, 1
	P value	<0.0001
	P value summary	****
	One- or two-sided	NA
	Statistically significant (P < 0.05)?	Yes
	Data analyzed
	Number of rows	4
	Number of columns	2

## Sheet: Type of blood investigations
	Table Analyzed	Type of blood investigations-Table-2
	P value and statistical significance
	Test	Chi-square test for trend
	Chi-square, df	4.571, 1
	P value	0.0325
	P value summary	*
	One- or two-sided	NA
	Statistically significant (P < 0.05)?	Yes
	Data analyzed
	Number of rows	4
	Number of columns	2

## Sheet: Medication regimen
	Table Analyzed	Medication regimen -Table-2
	P value and statistical significance
	Test	Chi-square test for trend
	Chi-square, df	2.180, 1
	P value	0.1398
	P value summary	ns
	One- or two-sided	NA
	Statistically significant (P < 0.05)?	No
	Data analyzed
	Number of rows	4
	Number of columns	2

## Sheet: Adherence to dietary restrictio
		Table Analyzed	Adherence to dietary restrictions -Table-2
		P value and statistical significance
		Test	Chi-square test for trend
		Chi-square, df	0.06367, 1
		P value	0.8008
		P value summary	ns
		One- or two-sided	NA
		Statistically significant (P < 0.05)?	No
		Data analyzed
		Number of rows	3
		Number of columns	2

## Sheet: Adherence to medication
	Table Analyzed	Adherence to medication -Table-2
	P value and statistical significance
	Test	Chi-square test for trend
	Chi-square, df	19.16, 1
	P value	<0.0001
	P value summary	****
	One- or two-sided	NA
	Statistically significant (P < 0.05)?	Yes
	Data analyzed
	Number of rows	3
	Number of columns	2

## Sheet: Time spent on physical activity
	Table Analyzed	Time spent on physical activity -Table-2
	P value and statistical significance
	Test	Chi-square test for trend
	Chi-square, df	22.10, 1
	P value	<0.0001
	P value summary	****
	One- or two-sided	NA
	Statistically significant (P < 0.05)?	Yes
	Data analyzed
	Number of rows	4
	Number of columns	2

## Sheet: Frequency of foot inspection
	Table Analyzed	Frequency of foot inspection -Table-2
	P value and statistical significance
	Test	Chi-square test for trend
	Chi-square, df	0.6927, 1
	P value	0.4052
	P value summary	ns
	One- or two-sided	NA
	Statistically significant (P < 0.05)?	No
	Data analyzed
	Number of rows	3
	Number of columns	2

## Sheet: Frequency of eye inspection
	Table Analyzed	Frequency of eye inspection -Table-2
	P value and statistical significance
	Test	Chi-square test for trend
	Chi-square, df	0.6927, 1
	P value	0.4052
	P value summary	ns
	One- or two-sided	NA
	Statistically significant (P < 0.05)?	No
	Data analyzed
	Number of rows	3
	Number of columns	2
